# Supplementary material for: Correction: STUB1-mediated K63-linked ubiquitination of UHRF1 promotes the progression of cholangiocarcinoma by maintaining DNA hypermethylation of PLA2G2A
Source: J Exp Clin Cancer Res. 2024 Oct 8;43:279. doi: 10.1186/s13046-024-03198-2 (PMC11460208; doi:10.1186/s13046-024-03198-2)
Supplement: Supplementary file 6 — Supplementary Material 6 [file 13046_2024_3198_MOESM6_ESM.zip]

Archive with 4 entries (4 files):
- 13046_2024_3198_MOESM6_ESM.tif
- 13046_2024_3198_MOESM7_ESM.tif
- 13046_2024_3198_MOESM8_ESM.tif
- 13046_2024_3198_MOESM9_ESM.docx
